# Supplementary material for: Cynara cardunculus L. var. scolymus L. Landrace “Carciofo Ortano” as a Source of Bioactive Compounds
Source: Plants (Basel). 2024 Mar 7;13(6):761. doi: 10.3390/plants13060761 (PMC10976138; doi:10.3390/plants13060761)
Supplement: Supplementary file 1 [file plants-13-00761-s001.zip]

Archive with 1 entries (1 files):
- plants-2885836-supplementary.pdf
